# Supplementary material for: p53 target ANKRA2 cooperates with RFX7 to regulate tumor suppressor genes
Source: Cell Death Discov. 2024 Aug 24;10:376. doi: 10.1038/s41420-024-02149-2 (PMC11344851; doi:10.1038/s41420-024-02149-2)
Supplement: Supplementary file 4 — Supplementary Table 1 [file 41420_2024_2149_MOESM4_ESM.xlsx]

## Sheet: Tabelle1
Cloning primers
promoter	forward	reverse	restriction enzymes
PDCD4	AAAAAGGTACCCACGCCTCCCAACATACC	AAAAAAAGCTTGACCCCGCTCTTCTGTCTC	KpnI / HindIII
RFX5	AAAAAGGTACCCCAACCGACCCCAGTTTT	AAAAAAAGCTTCGTAGCCACCTTCACTCCA	KpnI / HindIII
MXD4	AAAAAGGTACCGCTCGCAGTGCCTGTTTTAC	AAAAACCATGGGGATCAGCAGGGAGTTCAGC	KpnI / NcoI
MDM2	AAAAAGGTACCGTCCGGATGATCGCAGGT	AAAAAAAGCTTCCGTGCCCACAGGTCTAC	KpnI / HindIII
ANKRA2	AAAAAGGTACCAGCAGCACTGGCGTAAAAAT	AAAAAAAGCTTCGAAAAGTCCCAGGAAGAAA	KpnI / HindIII
Mutation primer sequences
promoter	forward	reverse
PDCD4 x-box del	TCTCGCCCCCGTTAGAAGAAAACAA	TTGTTTTCTTCTAACGGGGGCGAGA
RFX5 x-box del	GCTGAAGTCTGCGAATCTGATTGG	CCAATCAGATTCGCAGACTTCAGC
MXD4 x-box del	GGGCCACCACGTGCTGCGCGGCC	GGCCGCGCAGCACGTGGTGGCCC
MDM2 p53 RE_1 del	CTCTTGAGCTCGAAACTGCA	TGCAGTTTCGAGCTCAAGAG
MDM2 p53 RE_2 del	GTAAAAGGAGCCAGCTGGG	CCCAGCTGGCTCCTTTTAC
ANKRA2 p53RE del	GCGGCCAAAAGAGGCCTGTAC	GTACAGGCCTCTTTTGGCCGC
primers for biotinylated probes
target	forward	reverse
pGL4.10	CGATAGTACTAACATACGCTCTCCA	Biotin-TGTTTTTGGCATCTTCCATG
Antibodies
Antibody	Origin	Source	Dilution (westernblot)	Catalog#
Mouse	Goat	Thermo Fisher Scientific	1:10000	31430
Rabbit	Goat	Cell Signaling Technology	1:10000	7074
RFX7	Rabbit	Bethyl Laboratories	1:4000	A303-062A
NFYA	Mouse	Santa Cruz Biotechnology	1:1000	sc-17753
ANKRA2	Mouse	Santa Cruz Biotechnology	1:200	sc-101005
ANKRA2	Rabbit	Abnova	1:1000	H00057763-D01
ANKRA2	Rabbit	Novus biologicals	1:1000	NBP1-79395
RT-qPCR primers
mRNA	forward	reverse
ACTR10	TCAGTTCCGGAAGGTGTCTT	GGACGCTCATTATTCCCATC
ANKRA2	ACCCCCTCTACAACAAAGCA	GCCAACTGGTGAACAGACAA
MDM2	GTGAATCTACAGGGACGCCA	CTGATCCAACCAATCACCTGAA
PDCD4	GGTGGGCCAGTTTATTGCTA	GCACGGTAGCCTTATCCAGA
PIK3IP1	CCTGGTGCTACGTCAGTGG	TTCAGACGCTTCCTGGATTT
ChIP-qPCR primers
gene	forward	reverse
GAPDH	Cell Signaling Technology (cat. #4471)
ANKRA2	GAGGCCAGCTTCAGTACAGG	TTAGCCAGAAGGCGAAAGAA
siRNAs
siRNA	sense	antisense	Catalog#
control			4390844
TP53	GGUGAACCUUAGUACCUAAtt	UUAGGUACUAAGGUUCACCaa	s607
RFX7	CCCUCUAUCCAGUAUCUAAtt	UUAGAUACUGGAUAGAGGGtg	s35057
ANKRA2	GGACCCAAAUUCAGAAGAAtt	UUCUUCUGAAUUUGGGUCCag	s33712
RFXANK	GGAACGAGGUGUCAGCUCUtt	AGAGCUGACACCUCGUUCCct	s16409
